# Supplementary material for: Exploring the Role of Circadian Rhythm-Related Genes in the Identification of Sepsis Subtypes and the Construction of Diagnostic Models Based on RNA-seq and scRNA-seq
Source: Int J Mol Sci. 2025 Apr 23;26(9):3993. doi: 10.3390/ijms26093993 (PMC12071451; doi:10.3390/ijms26093993)
Supplement: Supplementary file 1 [file ijms-26-03993-s001.zip]

Archive with 1 entries (1 files):
- ijms-3556792-supplementary.pdf
